# Supplementary material for: Preoperative Inflammatory Burden Index Predicts Atrial Fibrillation After Coronary Artery Bypass Grafting: A Retrospective Cohort Study
Source: J Clin Med. 2026 Feb 4;15(3):1246. doi: 10.3390/jcm15031246 (PMC12898060; doi:10.3390/jcm15031246)
Supplement: Supplementary file 1 [file jcm-15-01246-s001.zip]

Archive with 1 entries (1 files):
- jcm-4081680-supplementary.pdf
